# Supplementary material for: Contrasting Electroencephalography-Derived Entropy and Neural Oscillations With Highly Skilled Meditators
Source: Front Hum Neurosci. 2021 Apr 30;15:628417. doi: 10.3389/fnhum.2021.628417 (PMC8119624; doi:10.3389/fnhum.2021.628417)
Supplement: Supplementary file 2 [file Table_1.xlsx]

## Sheet: Sheet1
PersonID	Style(s)	Gender	Age	CountryofOrigin	RegionofOrigin	Height(cm)	Weight(Kg)	Occupation	Education	Handedness	YearsMeditating	MeditationDaysPerYear	DailyMeditationHoursPer Day	NumberofRetreatHours	LifeTimeHours
1	zazen	F	64	Singapore	Eastern	157	56	Retired	M.A.	Right	15	365	1.3	1750	8867.5
2	zazen	F	62	Slovenia	Western	163	50	Diplomat	M.A.	Right	8	365	1	700	3620
3	zazen	F	83	Australia	Western	176	60	Retired Teacher	B.A.	Right	7	300	1	1050	3150
4	zazen	M	70	Japan	Eastern	168	61	Meditation Teacher	Monastic	Right	47	365	2019-01-04	5600	46115
5	vipassana	M	74	Burma	Eastern	167	61	Abbot	Monastic	Right	69	365	1.2	100	30322
6	shamatha/tonglen	F	30	United States	Western	162	61	Mental Health Care	B.A.	Right	12	365	1	300	4680
7	shamatha/tonglen	F	49	United States	Western	170	59	Doctor	M.D.	Left	11	180	0.75	700	2185
8	shamatha/tonglen	M	49	United States	Western	175	68	Carpenter	B.A.	Right	30	300	3	43000	70000
9	shamatha/tonglen	F	46	United States	Western	157	59	Social Worker	B.A.	Right	23	300	1.7	24200	35930
10	visualization	F	60	UK	Western	170	69	Retired	High School	Right	49	300	2	25000	54400
11	dzogchen	M	52	Nepal	Eastern	175	80	Professor	Post Graduate	Right	30	365	4	720	44520
12	dzogchen	F	42	Nepal	Eastern	157	65	Government	Post Graduate	Right	25	365	2	300	18550
13	dzogchen	M	43	United States	Western	188	92	Lama	B.F.A.	Right	22	365	2	15000	31060
14	tonglen	F	63	Tibet	Eastern	153	72	House Wife	None	Right	35	365	2.5	14000	45937.5
15	shamatha	F	75	Nepal	Eastern	157	54	House Wife	Some High School	Right	18	365	2	1000	14140
16	shamatha	M	42	Nepal	Eastern	170	70	Teacher	M.A.	Right	20	200	0.5	600	2600
17	visualization	M	48	United States	Western	180	80	Yogi	Some College	Right	22	300	1.5	17520	27420
18	visualization	F	37	Mexico	Western	160	60	House manager	M.A.	Right	16	365	2	13140	20440
19	dzogchen/visualization	M	67	United States	Western	188	86	Yogi	B.A.	Left	34	365	4	9000	64000
20	vipassana/shamatha	M	35	United States	Western	178	77	Copywritter	B.A.	Right	6	320	1	640	2560
21	vipassana/shamatha	F	26	United States	Western	170	70	Nursing Student	B.A.	Right	5	360	2	1440	4320
22	vipassana/shamatha	M	35	United States	Eastern	177	74	Contractor	High School	Right	9	365	2	10000	16570
23	vipassana/shamatha	M	38	United States	Western	175	91	Manager	B.A.	Right	11	365	2	3540	12300
24	vipassana	F	37	Inida	Eastern	163	80	Buisness Owner	B.A.	Right	3	365	2	340	2340
25	vipassana	F	37	India	Western	160	54	AI Strategist	ENGG/MMS/MBA	Right	7	300	1.5	504	3991
26	dzogchen	M	55	United States	Western	183	79	Finance	M.A.	Right	36	365	1	8862	22012
27	zazen	M	70	United States		173	77	Retired Professor	PhD	Right	26	250	0.5	1632	5000
28	zazen	M	67	United States		185	100	Priest	PhD	Right	31	365	1	4000	17140
